# Supplementary material for: Improved Method for Dental Pulp Stem Cell Preservation and Its Underlying Cell Biological Mechanism
Source: Cells. 2023 Aug 24;12(17):2138. doi: 10.3390/cells12172138 (PMC10486868; doi:10.3390/cells12172138)
Supplement: Supplementary file 1 [file cells-12-02138-s001.zip]

Archive with 1 entries (1 files):
- cells-2491615-supplementary.pdf
